# Supplementary material for: Fine-mapping of a major QTL controlling angular leaf spot resistance in common bean (Phaseolus vulgaris L.)
Source: Theor Appl Genet. 2015 Mar 5;128(5):813–26. doi: 10.1007/s00122-015-2472-6 (PMC4544502; doi:10.1007/s00122-015-2472-6)
Supplement: Supplementary file 2 — Table S1 Primer sequences Names of polymorphic markers, single nucleotide polymorphism (SNP) ID, sequences and physical position of all used primers are listed. (XLSX 23 kb) [file 122_2015_2472_MOESM2_ESM.xlsx]

## Sheet: Sheet1
	Marker ID	SNP ID	Primer sequence	Chromosome	Physical position	Annealing temper- ature
					(bp)	(°C)
1	-	TOG946994_394	gcgggcGTTGTTTGTAAAGCTTGCTTAtGAa	1	50708299	63
2	-	TOG946994_394	gcgggcagggcggcGTTGTTTGTAAAGCTTGCTTAtGAc	1	50708299
3	-	TOG946994_394	aaCCCTTATTCCATATACTCTTGTCAAAT	1	50708299
4	-	TOG925468_198	gcgggcagggcggcCTCTTCCGTAGATAACAACTCTGc	3	22323082	63
5	-	TOG925468_198	gcgggcCTCTCTTCCGTAGATAACAACTCTGt	3	22323082
6	-	TOG925468_198	AAAAGAAGAATTAACAAGTAGTTTAGAAACG	3	22323082
7	-	TOG901908_232	gcgggcGGTTTGTTAGCTTTTAATGCTTGAAa	3	38525603	63
8	-	TOG901908_232	gcgggcagggcggcGGTTTGTTAGCTTTTAATGCTTGAAg	3	38525603
9	-	TOG901908_232	CCAAACAAACTATCATTACCACACTGAC	3	38525603
10	-	953 ses_10710	gcgggcCCAGAAGGTTTCACACCAAGATCt	4	513912	63
11	-	953 ses_10710	gcgggcagggcggcCCAGAAGGTTTCACACCAAGATCc	4	513912
12	-	953 ses_10710	AGGTTCCAAGGCAAGTTATCAATCTTCC	4	513912
13	-	953 ses_10156	gcgggcCGGATCGACTGGTCTTAATTCAa	4	2886399	64
14	-	953 ses_10156	gcgggcagggcggcCGGATCGACTGGTCTTAATTCAg	4	2886399
15	-	953 ses_10156	CTGATCAAGCCCAGGTCGAGTTG	4	2886399
16	Marker7	TOG916217_795	gcgggcTGTGTGATGGTGTTACTTCAAAAGaTa	4	41508591	64
17	Marker7	TOG916217_795	gcgggcagggcggcGTGTGATGGTGTTACTTCAAAAGaTg	4	41508591
18	Marker7	TOG916217_795	GTGCAACCGTGACCACAATAAATCA	4	41508591
19	Marker8	sc00736ln157270_32680_T_C_2748	gcgggcCCCTGGCCAACCTAATGGt	4	42310722	66
20	Marker8	sc00736ln157270_32680_T_C_2748	gcgggcagggcggcCCCTGGCCAACCTAATGGc	4	42310722
21	Marker8	sc00736ln157270_32680_T_C_2748	AAATGGTGGTGGCTGCACTTAGC	4	42310722
22	Marker9	sc00018ln1167623_30331_G_T_281	gcgggCCAAACAAATTCACACACCAAACTa	4	44740001	59
23	Marker9	sc00018ln1167623_30331_G_T_281	gcgggcagggcggcCCAAACAAATTCACACACCAAACTc	4	44740001
24	Marker9	sc00018ln1167623_30331_G_T_281	CTATGCATGACAATCTGTGAGTGAAAGG	4	44740001
25	-	TOG901711_650	gcgggcAGAAGCCTTCCCTTCCTTGTAAa	4	45704969	63
26	-	TOG901711_650	gcgggcagggcggcGAAGCCTTCCCTTCCTTGTAAg	4	45704969
27	-	TOG901711_650	CAACTATCTACTTGCATTATAGCTGATGAAC	4	45704969
28	-	TOG918864_542	gcgggcCTATATAGTCGACTTGCCCAAAACTt	5	23229028	63
29	-	TOG918864_542	gcgggcagggcggcCTATATAGTCGACTTGCCCAAAACTc	5	23229028
30	-	TOG918864_542	ATCCATTTTCCCCATATGACTTTAAGGAG	5	23229028
31	-	TOG894965_25	gcgggcCTTGGAGAAGCGTTTTGGTCAa	9	14500913	63
32	-	TOG894965_25	gcgggcagggcggcTTGGAGAAGCGTTTTGGTCAg	9	14500913
33	-	TOG894965_25	GCCACCCTGCTCCATGAAAGTG	9	14500913
34	-	sc00105ln590179_121852_G_T_937	gcgggcAGAAGCAGAGCTGAATTTATTGCt	9	16752542	63
35	-	sc00105ln590179_121852_G_T_937	gcgggcagggcggcGAAGCAGAGCTGAATTTATTGCg	9	16752542
36	-	sc00105ln590179_121852_G_T_937	AAAAGTCAGGCTTTGTGTTACTGAAC	9	16752542
37	Marker17	TOG896852_363	gcgggcAGCAGCAGAATTCTGCAATCt	10	38010446	63
38	Marker17	TOG896852_363	gcgggcagggcggcAGCAGCAGAATTCTGCAATCg	10	38010446
39	Marker17	TOG896852_363	GGTTTTCTGGTTTTGGGTGGTAAATG	10	38010446
40	-	TOG907127_775	gcgggcATTCTCTGAACCTTTAACCATTCTGa	10	35635183	63
41	-	TOG907127_775	gcgggcagggcggcATTCTCTGAACCTTTAACCATTCTGt	10	35635183
42	-	TOG907127_775	CATGCACTGTTTTCCATCATGAATCTAT	10	35635183
43	-	TOG916065_221	gcgggcCTGGGAATAGAAATGGACCTGAAg	10	499798	63
44	-	TOG916065_221	gcgggcagggcggcCTGGGAATAGAAATGGACCTGAAc	10	499798
45	-	TOG916065_221	GTTATTATTGCCAAAGTAAGAGAACCAGAT	10	499798
46	Marker21	953 ses_10542	gcgggcATGGCCAAAGCTTAGAATTAGAAGATa	1	6443388	63
47	Marker21	953 ses_10542	gcgggcagggcggcTGGCCAAAGCTTAGAATTAGAAGATc	1	6443388
48	Marker21	953 ses_10542	ACTCTTTGAGGGTGATATGATGGTAAG	1	6443388
49	-	TOG894431_605	gcgggcAGCaactaTCAGTGTATGTATACCAAAa	1	7411240	63
50	-	TOG894431_605	gcgggcagggcggcAGCaactaTCAGTGTATGTATACCAAAc	1	7411240
51	-	TOG894431_605	GCGTGGAATCCATTCAAGGATATGG	1	7411240
52	-	TOG901215_645	gcgggcGAGATGAAAACGCCAGTATATGCAa	1	50157309	63
53	-	TOG901215_645	gcgggcagggcggcAGATGAAAACGCCAGTATATGCAc	1	50157309
54	-	TOG901215_645	ATCCCTTTTCATTCTGACTATAGCTTTGTC	1	50157309
55	-	sc00003ln2130026_249989_T_G_45	gcgggcTGAGCATGATTTCACATCAACCAt	1	51625275	63
56	-	sc00003ln2130026_249989_T_G_45	gcgggcagggcggcTGAGCATGATTTCACATCAACCAg	1	51625275
57	-	sc00003ln2130026_249989_T_G_45	TGCCTACGGAAGCCCTCCGAAT	1	51625275
58	-	sc00018ln1167623_985152_C_T_29	gcgggcAGACCAAGAAATTCCTCTCCCTTt	3	19496543	63
59	-	sc00018ln1167623_985152_C_T_29	gcgggcagggcggcAGACCAAGAAATTCCTCTCCCTTc	3	19496543
60	-	sc00018ln1167623_985152_C_T_29	GTTGCCCCAATCCCAAATGATGAA	3	19496543
61	-	sc00781ln149399_17660_T_C_2817	gcgggcGAGCTTCAGTAGTTAGTGTGGCTTt	3	28823413	63
62	-	sc00781ln149399_17660_T_C_2817	gcgggcagggcggcGAGCTTCAGTAGTTAGTGTGGCTTc	3	28823413
63	-	sc00781ln149399_17660_T_C_2817	AGTGGTGCCTCACATCACTTCAC	3	28823413
64	Marker27	TOG899072_215	gcgggcAACTTCCACATCTTTATTTGGACTt	3	36169137	63
65	Marker27	TOG899072_215	gcgggcagggcggcAAACTTCCACATCTTTATTTGGACTa	3	36169137
66	Marker27	TOG899072_215	GTTCGTATATTCTCTTTGCTACTGAAACT	3	36169137
67	-	sc00079ln659676_521790_T_C_778	gcgggcATGTCGTCCAGGTATACAATGAGa	3	39239084	63
68	-	sc00079ln659676_521790_T_C_778	gcgggcagggcggcTGTCGTCCAGGTATACAATGAGg	3	39239084
69	-	sc00079ln659676_521790_T_C_778	GTTTTGTCGTCATTCTTCCCAAGGG	3	39239084
70	-	953 ses_10296	gcgggcATGTGTGGGTCAAATTGTCTAACc	4	1038050	63
71	-	953 ses_10296	gcgggcagggcggcCATGTGTGGGTCAAATTGTCTAACt	4	1038050
72	-	953 ses_10296	TTTTCTTTTGCATGGGTAAGGTAGCT	4	1038050
73	-	953 ses_10053	gcgggcAGCCCTGAATTCTTAGGAATTCTTt	5	37965774	63
74	-	953 ses_10053	gcgggcagggcggcAGCCCTGAATTCTTAGGAATTCTTc	5	37965774
75	-	953 ses_10053	TGATACAGACAAGGCAATTAGGAGGT	5	37965774
76	Marker31	sc00004ln1947458_651581_A_G_71	gcgggcTTCAACACCAAAGACATTCAAACTAa	5	38366776	68
77	Marker31	sc00004ln1947458_651581_A_G_71	gcgggcagggcggcTTCAACACCAAAGACATTCAAACTAg	5	38366776
78	Marker31	sc00004ln1947458_651581_A_G_71	GGTGTTCCTCATTTTCTGCTTCCTATT	5	38366776
79	Marker32	953 ses_10600	gcgggcTTCTCTGGGGAAAATGCATTGt	9	14793993	63
80	Marker32	953 ses_10600	gcgggcagggcggcTCTCTGGGGAAAATGCATTGc	9	14793993
81	Marker32	953 ses_10600	GACGTGTTTATATGCATTTGTCAATAGTCC	9	14793993
82	Marker33	953 ses_10208	gcgggcCCACAGTCCCATTTCAGTCAGa	9	17264951	65
83	Marker33	953 ses_10208	gcgggcagggcggcCCACAGTCCCATTTCAGTCAGg	9	17264951
84	Marker33	953 ses_10208	GTTTCTAGTGGTGAGTTTGTTGTTGTCA	9	17264951
85	-	953 ses_10579	gcgggcAACAGAGATGCACCACCACa	10	2538195	63
86	-	953 ses_10579	gcgggcagggcggcACAGAGATGCACCACCACg	10	2538195
87	-	953 ses_10579	ACCACCTTGTTCTCGTTAGGGTTC	10	2538195
88	-	sc01238ln92877_91296_T_C_33588	gcgggcCTTTCTGAAAGTTTCTCGGTCGg	10	29623432	63
89	-	sc01238ln92877_91296_T_C_33588	gcgggcagggcggcCCTTTCTGAAAGTTTCTCGGTCGa	10	29623432
90	-	sc01238ln92877_91296_T_C_33588	TTGTATGCAAACTCTGAGCAGCCA	10	29623432
91	-	953 ses_10795	gcgggcCCCACCCTTTCCGTCTTCAAt	4	2072000	64
92	-	953 ses_10795	gcgggcagggcggcCCCACCCTTTCCGTCTTCAAc	4	2072000
93	-	953 ses_10795	TCTGGAAGTACACATTGTCGAACTTGT	4	2072000
94	-	953 ses_10158	gcgggcTTGTTCCGGTTTAACTTGGATCTAc	4	2544423	64
95	-	953 ses_10158	gcgggcagggcggcCTTGTTCCGGTTTAACTTGGATCTAt	4	2544423
96	-	953 ses_10158	TCAACACAACCGGTTAAACTAGAACAAA	4	2544423
97	-	953 ses_10841	gcgggcGGCAGAGATGGTAAAAGACATGGa	4	3279051	64
98	-	953 ses_10841	gcgggcagggcggcGGCAGAGATGGTAAAAGACATGGg	4	3279051
99	-	953 ses_10841	ATCACTTGAGCCACCATACCCACTT	4	3279051
100	-	TOG919452_184	gcgggcACACCACACAACTACAATCTATGg	4	42093525	63
101	-	TOG919452_184	gcgggcagggcggcCACACCACACAACTACAATCTATGa	4	42093525
102	-	TOG919452_184	TGCTAGTGCATGTCTTACTTTATCATACT	4	42093525
103	Marker48	TOG894658_115	gcgggcACACCAAGCCAAAATTAGAACAAg	4	43325042	62
104	Marker48	TOG894658_115	gcgggcagggcggcACACCAAGCCAAAATTAGAACAAc	4	43325042
105	Marker48	TOG894658_115	GTAAATTAACTTCTAACTTGTTGCTTGGTC	4	43325042
106	-	953 ses_10691	gcgggcGTTCCTCCCACAGGGTCTATt	4	43584014	64
107	-	953 ses_10691	gcgggcagggcggcGTTCCTCCCACAGGGTCTATg	4	43584014
108	-	953 ses_10691	ACAAGGTTATGCTAAAACCATCCTAGGG	4	43584014
109	Marker50	953 ses_10095	gcgggcCCAGGTAAATAGGGTAATGAAGTTGt	4	43773443	63
110	Marker50	953 ses_10095	gcgggcagggcggcCCAGGTAAATAGGGTAATGAAGTTGg	4	43773443
111	Marker50	953 ses_10095	ACTCATGAGATTGTGTATGGCCAACC	4	43773443
112	-	BARC-PV-0002435	gcgggcGTCTTTTTCTTCCAAGTTCATCAATCt	4	44020111	64
113	-	BARC-PV-0002435	gcgggcagggcggcGTCTTTTTCTTCCAAGTTCATCAATCa	4	44020111
114	-	BARC-PV-0002435	ATCTTGTTGAGGACGATGTTGGAACG	4	44020111
115	-	sc00018ln1167623_515133_C_A_28	gcgggcTCCTCTAGTGCAAGAATTTTGATCTt	4	44265792	64
116	-	sc00018ln1167623_515133_C_A_28	gcgggcagggcggcTCCTCTAGTGCAAGAATTTTGATCTg	4	44265792
117	-	sc00018ln1167623_515133_C_A_28	AAACAGTAAACCGACCATCCCAAAGG	4	44265792
118	-	953 ses_10102	gcgggcCAGGGTTACTTGAAGGCTAATTGTTa	4	44332730	66
119	-	953 ses_10102	gcgggcagggcggcAGGGTTACTTGAAGGCTAATTGTTg	4	44332730
120	-	953 ses_10102	CCATGCCTCGAATGAAACAGAAGAA	4	44332730
121	-	sc00018ln1167623_331208_A_G_28	gcgggcGAGGAAACAACGGATGTTTTAGAc	4	44447991	64
122	-	sc00018ln1167623_331208_A_G_28	gcgggcagggcggcGGAGGAAACAACGGATGTTTTAGAt	4	44447991
123	-	sc00018ln1167623_331208_A_G_28	GGAGCATCACACAAGCTTTAAAGTTAT	4	44447991
124	-	sc00006ln1798808_9186_C_T_1024	gcgggcCACCTTGCTAAAGTCCTTTGTAATg	4	45017192	66
125	-	sc00006ln1798808_9186_C_T_1024	gcgggcagggcggcACACCTTGCTAAAGTCCTTTGTAATa	4	45017192
126	-	sc00006ln1798808_9186_C_T_1024	GTACGGTACTACAAACAAATTTAACCCA	4	45017192
127	-	sc00003ln2130026_1923031_T_G_6	gcgggGACATGTCAGACTCACCTTGTc	1	49969870	64
128	-	sc00003ln2130026_1923031_T_G_6	gcgggcagggcggcATAGACATGTCAGACTCACCTTGTa	1	49969870
129	-	sc00003ln2130026_1923031_T_G_6	TCTCAAATTCGTGTCTGGATGATGCT	1	49969870
130	-	sc00003ln2130026_359114_G_T_46	gcgggGCTTCAACAACATCTGCATAATTCTTa	1	51517466	64
131	-	sc00003ln2130026_359114_G_T_46	gcgggcagggcggcGCTTCAACAACATCTGCATAATTCTTc	1	51517466
132	-	sc00003ln2130026_359114_G_T_46	AGGAAGTGAAGCAGCATTATCACCT	1	51517466
133	-	BARC-PV-0005055	gcgggGGTCGAGATGGCGTGCTa	3	26072383	64
134	-	BARC-PV-0005055	gcgggcagggcggcGGTCGAGATGGCGTGCTc	3	26072383
135	-	BARC-PV-0005055	CTAGATAACGCTCTTAGGACTCCAAACT	3	26072383
136	Marker60	sc01099ln106061_34534_C_T_3220	gcgggAATCAAGCAAAGGTTGATGTAGAGg	3	28619078	68
137	Marker60	sc01099ln106061_34534_C_T_3220	gcgggcagggcggcCAATCAAGCAAAGGTTGATGTAGAGa	3	28619078
138	Marker60	sc01099ln106061_34534_C_T_3220	TCCATGTTTACGATTGGACCTATGCA	3	28619078
139	-	sc00294ln327912_229781_C_T_175	gcgggCTTGGCAACGAGTGTTCCATa	10	2163416	64
140	-	sc00294ln327912_229781_C_T_175	gcgggcagggcggcTTGGCAACGAGTGTTCCATg	10	2163416
141	-	sc00294ln327912_229781_C_T_175	GGATATTGCAGGGTTGAATTTGAGGT	10	2163416
142	-	sc00501ln219910_178537_A_G_231	gcgggTGTTATAACAAGTATTCTCACATCTTCAAa	10	2893913	63
143	-	sc00501ln219910_178537_A_G_231	gcgggcagggcggcTGTTATAACAAGTATTCTCACATCTTCAAg	10	2893913
144	-	sc00501ln219910_178537_A_G_231	AGAGGTGAAAATACTTGTTGAACCTG	10	2893913
145	-	ses 953_10801	gcgggTTTCCTGGATGTATTGTATCCCTCt	10	14812632	64
146	-	ses 953_10801	gcgggcagggcggcTTCCTGGATGTATTGTATCCCTCc	10	14812632
147	-	ses 953_10801	CCCCATCAAGCCAAAATTTTAACCCA	10	14812632
148	-	Pv_TOG899729_1_002_00001_Sep08_79	ATTTAGAAGGTAACTCTACGGGTCGTAT	8	57478376	63
149	-	Pv_TOG899729_1_002_00001_Sep08_79	gcgggcACAAAGCATTCCACCAATCa	8	57478376
150	-	Pv_TOG899729_1_002_00001_Sep08_79	gcgggcagggcggcCAAAGCATTCCACCAATCc	8	57478376
151	-	sc00187ln435150_60656_A_G_135212879	gcgggcATACAAGGAAATCATCAAGCCAt	8	59437244	63
152	-	sc00187ln435150_60656_A_G_135212879	gcgggcagggcggcTACAAGGAAATCATCAAGCCAc	8	59437244
153	-	sc00187ln435150_60656_A_G_135212879	AATCAAGCTACATAGCCAAACCAG	8	59437244
154	-	Pv_TOG908356_1_002_00001_Sep08_281	GAAACAAGCCTATTTTGTCACTGG	8	56878924	63
155	-	Pv_TOG908356_1_002_00001_Sep08_281	gcgggcCTAAAACCCAATCATAACCCTCTa	8	56878924
156	-	Pv_TOG908356_1_002_00001_Sep08_281	gcgggcagggcggcAAAACCCAATCATAACCCTCTc	8	56878924
157	-	sc00035ln877458_767887_C_T_454	gcgggcTCCACATTCACATCTTCTTCATt	8	58385472	63
158	-	sc00035ln877458_767887_C_T_454	gcgggcagggcggcTCCACATTCACATCTTCTTCATc	8	58385472
159	-	sc00035ln877458_767887_C_T_454	TATACTCCTGCCACGCATTGA	8	58385472
160	MarkerJ2	sc00091ln623366_267437_T_G_854	gcgggcGGAGACACAGGAAGCACTGAt	8	58726265	63
161	MarkerJ2	sc00091ln623366_267437_T_G_854	gcgggcagggcggcGGAGACACAGGAAGCACTGAg	8	58726265
162	MarkerJ2	sc00091ln623366_267437_T_G_854	ATGGCTTCTACTTGCCATTTTCA	8	58726265
163	MarkerA1	sc00864ln137200_33908_A_G_2936	gcgggcagggcggccCACTGCACTATATGCACATAAGAa	10	7150990	63
164	MarkerA1	sc00864ln137200_33908_A_G_2936	gcgggcCACTGCACTATATGCACATAAGAg	10	7150990
165	MarkerA1	sc00864ln137200_33908_A_G_2936	CAGTTCCCCAGAACATTAGCA	10	7150990
166	-	sc00114ln558783_450753_G_A_993	gcgggcagggcggccTCAACCTAAACCTAGGCGAAa	10	7726814	63
167	-	sc00114ln558783_450753_G_A_993	gcgggcTCAACCTAAACCTAGGCGAAg	10	7726814
168	-	sc00114ln558783_450753_G_A_993	TGAGTTGCCCACATCTCCTT	10	7726814
169	MarkerA4	sc01197ln96689_18225_C_T_33191	gcgggcagggcggccTTTTGAAGTGGATACATAATAGACCTt	10	9728929	62
170	MarkerA4	sc01197ln96689_18225_C_T_33191	gcgggcTTTGAAGTGGATACATAATAGACCTc	10	9728929
171	MarkerA4	sc01197ln96689_18225_C_T_33191	TTTATCGGCATTCTGTGCAA	10	9728929
172	-	Pv_TOG898135_2_003_00001_Sep08_831	gcgggcTAATAGTTAGGACATTATTGAAAGAAt	10	33223902	63
173	-	Pv_TOG898135_2_003_00001_Sep08_831	gcgggcagggcggccTAATAGTTAGGACATTATTGAAAGAAa	10	33223902
174	-	Pv_TOG898135_2_003_00001_Sep08_831	ACACACCCTCATCCACTCC	10	33223902
175	-	Pv_TOG905494_1_002_00001_Sep08_1168	gcgggcTAATTTTGTAATGCATTGCTaTCAt	10	35943830	63
176	-	Pv_TOG905494_1_002_00001_Sep08_1168	gcgggcagggcggccTAATTTTGTAATGCATTGCTaTCAc	10	35943830
177	-	Pv_TOG905494_1_002_00001_Sep08_1168	CAGAGTCCTGACCATGAAGGA	10	35943830
178	Marker63	sc00548ln206833_44291_T_C_2408	gcgggGAAATGAGGCTAACAAGGAGGTTa	4	43497706	60
179	Marker63	sc00548ln206833_44291_T_C_2408	AGCCTGCAAGATTTTCAGATATCCT	4	43497706
180	Marker63	sc00548ln206833_44291_T_C_2408	gcgggcagggcggcAAATGAGGCTAACAAGGAGGTTg	4	43497706
181	Marker13	TOG896540_336	gcgggcTATTTACGCTCTAACCTGTTTGTATCa	7	36334463	68
182	Marker13	TOG896540_336	gcgggcagggcggcTATTTACGCTCTAACCTGTTTGTATCg	7	36334463
183	Marker13	TOG896540_336	TTGTCCCTTTTGTGAACTCAAGGCA	7	36334463
184	-	43576_f	TGTGGAATAGACCTGCCAAT	4	43577006	63
185	-	43576_r	TGACAAAGCTGATGTAGCTTCC	4	43576851
186	-	43594_f	GGGCTGTCAATGATATCTACGAG	4	43597997	63
187	-	43594_r	TGCGACCAGATTCTGAATTTAAC	4	43597723
188	-	43641_f	AGCTTTGCCACTGAATATTACG	4	43644245	63
189	-	43641_r	TGGTGCTTGTCTTCGTTGAA	4	43644064
190	-	43702_f	CTGCAACGCTTCTTCTTCCA	4	43692538	63
191	-	43702_r	CATCACACGCCATGAAGACA	4	43724421
192	-	43837_f	GCTCTCTCCTGTTGCAAACC	4	43837694	63
193	-	43837_r	AGCCTCCTGATTGAAGCTCT	4	43837950
194	-	43890_f	TGGGTCATGCACGAATATAGAC	4	43890273	63
195	-	43890_r	GAAAACCCTGCAAACCACCC	4	43890116
196	-	43914_f	CCGGAGTTGGAGCTGAGC	4	not found	63
197	-	43914_r	GCCAATTGCCCACCAGATC	4	43915417
198	-	43973_f	CCGGATGTTCAGACCCTTGT	4	43979583	63
199	-	43973_r	GCTGTTGCCTGAGAACCTTC	4	43979354
200	-	44056_f	GGCTGGAAAATGGGAAGAGC	4	44058006	63
201	-	44056_r	TCAAGAACACACGGAAACCA	4	44058221
202	-	44057_f	CGTTGCTGCATCATTGGAAG	4	44058419	63
203	-	44057_r	CAATGCATCCTCTGTGCTTGT	4	44058660
204	-	44173_f	CGATCTCCGTCGTCTCCG	4	not found	63
205	-	44173_r	TCAGCAATTCGAAGCCCTTG	4	44173277
206	-	44205_f	TCTAATGGAATTGTTGGCTCTCC	4	44209025	63
207	-	44205_r	TTCCCGTGAAACCAAACCAC	4	44209223
208	-	44263_f	TCATCTAGTTGCAGGAGGACT	4	44265338	63
209	-	44263_r	CCTGCTTCCTCTTCACATTCC	4	44265617
210	-	44290_f	CGTTGCAAAAGGAGTTCGGA	4	44293319	63
211	-	44290_r	TCCACAACAGCAACACAAGG	4	44293058
212	-	435911_f	GCAGCATCACAGAAGCAATTA	4	43591129	63
213	-	435911_r	TGAACTTCAGCCACAAGCAG	4	43591249
214	-	435914_f	CAAGAACCCCAATCTGAAGAA	4	43591398	63
215	-	435914_r	GACCACACCAAGGAACTGAAA	4	43591697
216	-	43661_f	CACTGCAAGAGCTTGTGGAC	4	43661730	63
217	-	43661_r	GGTCATCCTTCAGCAACACA	4	43661953
218	-	43868_f	AAGATGTGCCTAGATTCGGGAT	4	43868261	63
219	-	43868_r	ACCAAAATTGTGCCTCTTATCCC	4	43868571
220	-	43942_f	AGAACTCGTTGGTGAGAATGG	4	43942194	63
221	-	43942_r	TGATCTTGGCCTTCTCGATT	4	43942342
222	-	440744_f	GAGTTATCAGCTTCAACCTAAACAT	4	44074476	63
223	-	440744_r	TTCGGAGTGAGTTTAGTTGGGA	4	44074787
224	-	440747_f	CCCAACTAAACTCACTCCGAAA	4	44074788	63
225	-	440747_r	GCAAGCAGTATCCTGCGACT	4	44075157
226	4M437	437680_f	CACAGAACCAACAGTTTCTAAGC	4	43768004	63
227	4M437	437680_r	GGGTGCAACCAAGAGTTTT	4	43768325
228	-	437717_f	TGAAATTGAGATGATACCCAGTAA	4	43771717	63
229	-	437717_r	GGCAATTGGTTATCTTGGAG	4	43771952
230	4M439	439154_f	TGTGGATCTCCACCTAGCAG	4	43915434	61
231	4M439	439154_r	CTGCTCTTAGAACTTTGGAGATTC	4	43915741
232	-	439157_f	CCAAAGTTCTAAGAGCAGAGGA	4	43915742	63
233	-	439157_r	TCAATTTCAAGACCCCATCA	4	43916003
234	4M442	442672_f	GAGGAAAATGCCCTTTAGCA	4	44267293	63
235	4M442	442672_r	AGTGGACCCAAATGATGAGC	4	44267533
236	-	442895_f	CAGTGAATCTCAAGGCCAAA	4	44289522	63
237	-	442895_r	TGATCAATTACAGACGATGGAG	4	44289722
